# Supplementary material for: Vaccinium as a comparative system for understanding of complex flavonoid accumulation profiles and regulation in fruit
Source: Plant Physiol. 2023 May 2;192(3):1696–710. doi: 10.1093/plphys/kiad250 (PMC10315322; doi:10.1093/plphys/kiad250)
Supplement: kiad250_Supplementary_Data [file kiad250_supplementary_data.zip]

Archive with 2 entries (2 files):
- R Espley Supplemental_Tables 1_2 and 3.xlsx
- Supplementary Figure 1.pdf
