# Supplementary material for: Vaccinium as a comparative system for understanding of complex flavonoid accumulation profiles and regulation in fruit
Source: Plant Physiol. 2023 May 2;192(3):1696–710. doi: 10.1093/plphys/kiad250 (PMC10315322; doi:10.1093/plphys/kiad250)
Supplement: kiad250_Supplementary_Data [file kiad250_supplementary_data.zip › R Espley Supplemental_Tables 1_2 and 3.xlsx]

## Sheet: Table S1
Supplementary Table X3: Summary of quantitative trait loci for chlorogenic acid and anthocyanins concentration, anthocyanin composition mapped in blueberry genetic studies. Data were extracted from Mengist et al., 2022 and Montanari et al., 2022.
Trait _full_name	Year	Publication	Trait_abbreviated	Chr	LOD	R2(%)	Position (cM)	Best simple model	Haplotype(*)	Effect	Category
Cyanidin 3-arabinoside	2018	Mengist at el., 2022	Cyn_arab_2018	4	10.34	30	114	Simplex	J_H3	negative	Individual anthocyanins
Cyanidin 3-arabinoside	2019	Mengist at el., 2022	Cyn_arab_2019	4	8.84	23.41	116.11	Simplex	J_H3	negative	Individual anthocyanins
Cyanidin 3-galactoside	2017	Mengist at el., 2022	Cyn_gal_2017	1	6.3	21	35.23	Simplex x Simplex	DS_H4 x J_H2	negative	Individual anthocyanins
Cyanidin 3-galactoside	2018	Mengist at el., 2022	Cyn_gal_2018	1	6.22	17.18	24.54	Simplex x Simplex	DS_H4 x J_H2	negative	Individual anthocyanins
Cyanidin 3-galactoside	2018	Mengist at el., 2022	Cyn_gal_2018	4	9.01	25.39	110	Simplex	J_H3	negative	Individual anthocyanins
Cyanidin 3-galactoside	2018	Mengist at el., 2022	Cyn_gal_2018	8	7.85	22.75	65.2	Simplex x Simplex	DS_H4 x J_H1	positive	Individual anthocyanins
Cyanidin 3-galactoside	2019	Mengist at el., 2022	Cyn_gal_2019	1	6.9	18	19.25	Simplex x Simplex	DS_H4 x J_H2	negative	Individual anthocyanins
Cyanidin 3-galactoside	2019	Montanari et al, 2022	Cy.gal_2019	4	7	21.7	127	Duplex	N_H1H2	negative	Individual anthocyanins
Cyanidin 3-galactoside	2019	Mengist at el., 2022	Cyn_gal_2019	4	6.32	18	112.35	Simplex	J_H3	negative	Individual anthocyanins
Cyanidin 3-galactoside	2019	Mengist at el., 2022	Cyn_gal_2019	8	10.52	27	64.13	Simplex x Simplex	DS_H4 x J_H1	positive	Individual anthocyanins
Cyanidin 3-galactoside	2020	Montanari et al, 2022	Cy.gal_2020	4	7	22.3	136	Simplex x Duplex	HP_H3 x N_H1H2	negative	Individual anthocyanins
Cyanidin 3-galactoside	2019+2020	Montanari et al, 2022	Cy.gal_2019+2020	2	6.2	21.1	108	Simplex x Duplex	HP_H3 x N_H1H2	negative	Individual anthocyanins
Cyanidin 3-galactoside	2019+2020	Montanari et al, 2022	Cy.gal_2019+2020	4	8.8	28.7	131	Simplex x Duplex	HP_H3 x N_H1H2	negative	Individual anthocyanins
Cyanidin 3-galactoside	2019+2020	Montanari et al, 2022	Cy.gal_2019+2020	9	7.1	15.4	9				Individual anthocyanins
Cyanidin 3-glucoside	2017	Mengist at el., 2022	Cyn_glu_2017	4	11.86	38	114.3	Simplex	J_H3	positive	Individual anthocyanins
Cyanidin 3-glucoside	2018	Mengist at el., 2022	Cyn_glu_2018	4	17.03	46	115	Simplex	J_H3	positive	Individual anthocyanins
Cyanidin 3-glucoside	2019	Montanari et al, 2022	Cy.glu_2019	4	8.8	26.3	129	Duplex	N_H1H2	positive	Individual anthocyanins
Cyanidin 3-glucoside	2019	Mengist at el., 2022	Cyn_glu_2019	4	13.5	40	114.3	Simplex	J_H3	positive	Individual anthocyanins
Cyanidin 3-glucoside	2019	Montanari et al, 2022	Cy.glu_2019	8	6.6	20.5	7				Individual anthocyanins
Cyanidin 3-glucoside	2020	Montanari et al, 2022	Cy.glu_2020	4	7.8	24.4	129	Duplex	N_H1H2	positive	Individual anthocyanins
Cyanidin 3-glucoside	2019+2020	Montanari et al, 2022	Cy.glu_2019+2020	2	6.6	13.5	107	Simplex x Simplex	HP_H3 x N_H2	negative	Individual anthocyanins
Cyanidin 3-glucoside	2019+2020	Montanari et al, 2022	Cy.glu_2019+2020	4	8.9	28.9	129	Duplex	N_H1H2	positive	Individual anthocyanins
Delphinidin 3-arabinoside	2019	Montanari et al, 2022	Del.ar_2019	4	6.3	19.8	126	Duplex x Simplex	HP_H3H4 x N_H1	negative	Individual anthocyanins
Delphinidin 3-galactoside	2019	Montanari et al, 2022	Del.gal_2019	4	8	24.3	127	Duplex	N_H1H2	negative	Individual anthocyanins
Delphinidin 3-galactoside	2020	Montanari et al, 2022	Del.gal_2020	4	6.9	22	130	Duplex x Simplex	HP_H1H3 x N_H2	negative	Individual anthocyanins
Delphinidin 3-galactoside	2020	Montanari et al, 2022	Del.gal_2020	7	6.4	20.4	124				Individual anthocyanins
Delphinidin 3-galactoside	2020	Montanari et al, 2022	Del.gal_2020	8	6.7	17.8	60				Individual anthocyanins
Delphinidin 3-galactoside	2019+2020	Montanari et al, 2022	Del.gal_2019+2020	4	8.2	27	130	Simplex x Duplex	HP_H3 x xN_H1H2	negative	Individual anthocyanins
Delphinidin 3-galactoside	2019+2020	Montanari et al, 2022	Del.gal_2019+2020	7	7.1	23.9	124				Individual anthocyanins
Delphinidin 3-galactoside	2019+2020	Montanari et al, 2022	Del.gal_2019+2020	8	6.4	18.2	63				Individual anthocyanins
Delphinidin 3-glucoside	2017	Mengist at el., 2022	Dp_glu_2017	4	26.82	67	115	Simplex	J_H3	positive	Individual anthocyanins
Delphinidin 3-glucoside	2018	Mengist at el., 2022	Dp_glu_2018	4	32	65.23	115	Simplex	J_H3	positive	Individual anthocyanins
Delphinidin 3-glucoside	2019	Montanari et al, 2022	Del.glu_2019	4	13.3	37.3	129	Duplex	N_H1H2	positive	Individual anthocyanins
Delphinidin 3-glucoside	2019	Mengist at el., 2022	Dp_glu_2019	4	27.7	66.48	115	Simplex	J_H3	positive	Individual anthocyanins
Delphinidin 3-glucoside	2020	Montanari et al, 2022	Del.glu_2020	4	6.7	21.3	135	Simplex	N_H1	positive	Individual anthocyanins
Delphinidin 3-glucoside	2019+2020	Montanari et al, 2022	Del.glu_2019+2020	4	10.9	34.1	129	Duplex	N_H1H2	positive	Individual anthocyanins
Malvidin 3-arabinoside	2017	Mengist at el., 2022	Mv_arab_2017	4	7.8	26	116	Simplex	J_H3	negative	Individual anthocyanins
Malvidin 3-arabinoside	2018	Mengist at el., 2022	Mv_arab_2018	1	5.73	13.28	30	Double simplex	DS_H4 x J_H1	negative	Individual anthocyanins
Malvidin 3-arabinoside	2018	Mengist at el., 2022	Mv_arab_2018	4	9.33	26.91	114.3	Simplex	J_H3	negative	Individual anthocyanins
Malvidin 3-arabinoside	2018	Mengist at el., 2022	Mv_arab_2018	9	5.33	10.97	43.46	Simplex	J_H3	positive	Individual anthocyanins
Malvidin 3-arabinoside	2019	Mengist at el., 2022	Mv_arab_2019	1	6.49	15	31	Double simplex	DS_H4 x J_H1	negative	Individual anthocyanins
Malvidin 3-arabinoside	2019	Montanari et al, 2022	Mal.ar_2019	4	8.4	25.3	128	Simplex x Duplex	HP_H4 x N_H1H2	negative	Individual anthocyanins
Malvidin 3-arabinoside	2019	Mengist at el., 2022	Mv_arab_2019	4	9	22.93	116	Simplex	J_H3	negative	Individual anthocyanins
Malvidin 3-arabinoside	2019	Mengist at el., 2022	Mv_arab_2019	11	7.33	18.23	123	Simplex	J_H4	positive	Individual anthocyanins
Malvidin 3-arabinoside	2019+2020	Montanari et al, 2022	Mal.ar_2019+2020	4	7.8	26	131	Duplex x Duplex	HP_H3H4 x N_H1H2	negative	Individual anthocyanins
Malvidin 3-galactoside	2017	Mengist at el., 2022	Mv_gal_2017	4	9.62	32.16	116	Simplex	J_H3	negative	Individual anthocyanins
Malvidin 3-galactoside	2018	Mengist at el., 2022	Mv_gal_2018	1	4.9	14.16	31	Double simplex	DS_H4 x J_H1	negative	Individual anthocyanins
Malvidin 3-galactoside	2018	Mengist at el., 2022	Mv_gal_2018	4	13.16	36	114.25	Simplex	J_H3	negative	Individual anthocyanins
Malvidin 3-galactoside	2019	Mengist at el., 2022	Mv_gal_2019	1	6.22	15.58	31	Double simplex	DS_H4 x J_H1	negative	Individual anthocyanins
Malvidin 3-galactoside	2019	Montanari et al, 2022	Mal.gal_2019	2	9.4	28	107	Simplex	HP_H3	negative	Individual anthocyanins
Malvidin 3-galactoside	2019	Montanari et al, 2022	Mal.gal_2019	4	6	18.9	131	Duplex	N_H1H2	negative	Individual anthocyanins
Malvidin 3-galactoside	2019	Mengist at el., 2022	Mv_gal_2019	4	10.38	27	116	Simplex	J_H3	negative	Individual anthocyanins
Malvidin 3-galactoside	2019	Mengist at el., 2022	Mv_gal_2019	10	5.6	17.88	93	Simplex x Simplex	DS_H2 x J_H3	positive	Individual anthocyanins
Malvidin 3-galactoside	2019	Mengist at el., 2022	Mv_gal_2019	11	7.7	16.7	98	Simplex	J_H4	positive	Individual anthocyanins
Malvidin 3-galactoside	2020	Montanari et al, 2022	Mal.gal_2020	2	14.4	40.5	108	Simplex	HP_H3	negative	Individual anthocyanins
Malvidin 3-galactoside	2020	Montanari et al, 2022	Mal.gal_2020	4	9.4	28.6	130	Simplex x Duplex	HP_H4 x N_H3H4	positive	Individual anthocyanins
Malvidin 3-galactoside	2019+2020	Montanari et al, 2022	Mal.gal_2019+2020	2	14.8	43.4	107	Simplex	HP_H3	negative	Individual anthocyanins
Malvidin 3-galactoside	2019+2020	Montanari et al, 2022	Mal.gal_2019+2020	4	8.8	28.7	131	Simplex x Duplex	HP_H4 x N_H3H4	positive	Individual anthocyanins
Malvidin 3-glucoside	2017	Mengist at el., 2022	Mv_glu_2017	4	23	59.92	115	Simplex	J_H3	positive	Individual anthocyanins
Malvidin 3-glucoside	2018	Mengist at el., 2022	Mv_glu_2018	4	29.96	61.24	115	Simplex	J_H3	positive	Individual anthocyanins
Malvidin 3-glucoside	2019	Montanari et al, 2022	Mal.glu_2019	2	9.1	27.3	108	Simplex	HP_H3	negative	Individual anthocyanins
Malvidin 3-glucoside	2019	Mengist at el., 2022	Mv_glu_2019	4	29.85	59.21	115	Simplex	J_H3	positive	Individual anthocyanins
Malvidin 3-glucoside	2019	Montanari et al, 2022	Mal.glu_2019	8	6.3	19.7	31				Individual anthocyanins
Malvidin 3-glucoside	2020	Montanari et al, 2022	Mal.glu_2020	2	9.1	27.9	112	Simplex	HP_H3	negative	Individual anthocyanins
Malvidin 3-glucoside	2020	Montanari et al, 2022	Mal.glu_2020	4	8.4	26.1	123	Simplex x Duplex	HP_H4 x N_H1H2	positive	Individual anthocyanins
Malvidin 3-glucoside	2019+2020	Montanari et al, 2022	Mal.glu_2019+2020	2	10.9	34.1	113	Simplex	HP_H3	negative	Individual anthocyanins
Malvidin 3-glucoside	2019+2020	Montanari et al, 2022	Mal.glu_2019+2020	4	7.4	24.6	129	Duplex	N_H1H2	positive	Individual anthocyanins
Peonidin 3-arabinoside	2019	Montanari et al, 2022	Peo.ar_2019	4	6.9	21.5	128	Simplex x Duplex	HP_H1 x N_H3H4	positive	Individual anthocyanins
Peonidin 3-arabinoside	2019+2020	Montanari et al, 2022	Peo.ar_2019+2020	4	7.8	26	138	Simplex x Duplex	HP_H3 x N_H1H2	negative	Individual anthocyanins
Peonidin 3-galactoside	2017	Mengist at el., 2022	Peo_gal_2017	1	5.12	19.21	18.21	Simplex x Simplex	DS_H4 x J_H2	negative	Individual anthocyanins
Peonidin 3-galactoside	2017	Mengist at el., 2022	Peo_gal_2017	4	8.2	28.98	114	Simplex	J_H3	negative	Individual anthocyanins
Peonidin 3-galactoside	2018	Mengist at el., 2022	Peo_gal_2018	1	5.8	16	18	Simplex x Simplex	DS_H4 x J_H2	negative	Individual anthocyanins
Peonidin 3-galactoside	2018	Mengist at el., 2022	Peo_gal_2018	4	14	37	113	Simplex	J_H3	negative	Individual anthocyanins
Peonidin 3-galactoside	2018	Mengist at el., 2022	Peo_gal_2018	8	6.4	19	70	Simplex x Duplex	DS_H2 x J_H3H4	negative	Individual anthocyanins
Peonidin 3-galactoside	2019	Mengist at el., 2022	Peo_gal_2019	1	5.56	18.85	21.55	Simplex x Simplex	DS_H4 x J_H2	negative	Individual anthocyanins
Peonidin 3-galactoside	2019	Montanari et al, 2022	Peo.gal_2019	2	7.5	23.1	113	Simplex x Simplex	HP_H3 x N_H1	negative	Individual anthocyanins
Peonidin 3-galactoside	2019	Mengist at el., 2022	Peo_gal_2019	4	7.2	28	111	Simplex	J_H3	negative	Individual anthocyanins
Peonidin 3-galactoside	2019	Mengist at el., 2022	Peo_gal_2019	8	5.3	23.5	69	Simplex x Duplex	DS_H2 x J_H3H4	negative	Individual anthocyanins
Peonidin 3-galactoside	2020	Montanari et al, 2022	Peo.gal_2020	2	10.5	31.5	109	Simplex x Duplex	HP_H3 x N_H1H2	negative	Individual anthocyanins
Peonidin 3-galactoside	2020	Montanari et al, 2022	Peo.gal_2020	3	6.3	9.2	143				Individual anthocyanins
Peonidin 3-galactoside	2020	Montanari et al, 2022	Peo.gal_2020	4	9.1	28	136	Simplex x Duplex	HP_H4 x N_H3H4	positive	Individual anthocyanins
Peonidin 3-galactoside	2020	Montanari et al, 2022	Peo.gal_2020	9	7.1	12.3	0				Individual anthocyanins
Peonidin 3-galactoside	2019+2020	Montanari et al, 2022	Peo.gal_2019+2020	2	11.5	35.7	109	Simplex x Duplex	HP_H3 x N_H1H2	negative	Individual anthocyanins
Peonidin 3-galactoside	2019+2020	Montanari et al, 2022	Peo.gal_2019+2020	4	8.9	28.9	138	Simplex x Duplex	HP_H3 x HP_H1H2	negative	Individual anthocyanins
Peonidin 3-glucoside	2019	Montanari et al, 2022	Peo.glu_2019	1	6.8	14.7	10				Individual anthocyanins
Peonidin 3-glucoside	2019	Montanari et al, 2022	Peo.glu_2019	2	7.5	23.1	108	Simplex	HP_H3	negative	Individual anthocyanins
Peonidin 3-glucoside	2019	Montanari et al, 2022	Peo.glu_2019	4	7.1	4.2	120	Duplex	N_H1H2	positive	Individual anthocyanins
Peonidin 3-glucoside	2019	Montanari et al, 2022	Peo.glu_2019	8	6.4	20	15				Individual anthocyanins
Peonidin 3-glucoside	2020	Montanari et al, 2022	Peo.glu_2020	2	11.3	33.4	108	Simplex	HP_H3	negative	Individual anthocyanins
Peonidin 3-glucoside	2020	Montanari et al, 2022	Peo.glu_2020	4	6.7	15.4	123	Duplex	N_H1H2	positive	Individual anthocyanins
Peonidin 3-glucoside	2019+2020	Montanari et al, 2022	Peo.glu_2019+2020	2	11.2	35	108	Simplex	HP_H3	negative	Individual anthocyanins
Peonidin 3-glucoside	2019+2020	Montanari et al, 2022	Peo.glu_2019+2020	4	7.2	15	124	Duplex	N_H1H2	positive	Individual anthocyanins
Petunidin 3-arabinoside	2019	Montanari et al, 2022	Pet.ar_2019	4	9.3	27.6	126	Duplex x Simplex	HP_H1H2 x N_H4	positive	Individual anthocyanins
Petunidin 3-galactoside	2018	Mengist at el., 2022	Pet_gal_2018	1	7.6	22	25	Simplex x Simplex	DS_H4 x J_H2	negative	Individual anthocyanins
Petunidin 3-galactoside	2018	Mengist at el., 2022	Pet_gal_2018	8	8	23	65	Simplex	J_H1	positive	Individual anthocyanins
Petunidin 3-galactoside	2019	Mengist at el., 2022	Pet_gal_2019	1	7.14	20	25	Simplex x Simplex	DS_H4 x J_H2	negative	Individual anthocyanins
Petunidin 3-galactoside	2019	Montanari et al, 2022	Pet.gal_2019	2	7.5	22.8	102	Simplex x Simplex	HP_H3 x N_H1	negative	Individual anthocyanins
Petunidin 3-galactoside	2019	Montanari et al, 2022	Pet.gal_2019	4	10.5	30.6	131	Simplex x Duplex	HP_H4 x N_H3H4	positive	Individual anthocyanins
Petunidin 3-galactoside	2019	Mengist at el., 2022	Pet_gal_2019	8	11.15	44.6	65	Simplex	J_H1	positive	Individual anthocyanins
Petunidin 3-galactoside	2020	Montanari et al, 2022	Pet.gal_2020	2	6.7	21.4	112	Simplex	HP_H3	negative	Individual anthocyanins
Petunidin 3-galactoside	2020	Montanari et al, 2022	Pet.gal_2020	4	9.9	30	130	Simplex x Duplex	HP_H4 x N_H3H4	positive	Individual anthocyanins
Petunidin 3-galactoside	2019+2020	Montanari et al, 2022	Pet.gal_2019+2020	2	7.4	24.6	107	Simplex x Triplex	HP_H3 x N_H1H2H3	mixed	Individual anthocyanins
Petunidin 3-galactoside	2019+2020	Montanari et al, 2022	Pet.gal_2019+2020	4	12	36.8	130	Simplex x Duplex	HP_H4 x N_H3H4	positive	Individual anthocyanins
Petunidin 3-glucoside	2017	Mengist at el., 2022	Pet_glu_2017	4	27	66	115	Simplex	J_H3	positive	Individual anthocyanins
Petunidin 3-glucoside	2018	Mengist at el., 2022	Pet_glu_2018	4	32	64	115	Simplex	J_H3	positive	Individual anthocyanins
Petunidin 3-glucoside	2019	Montanari et al, 2022	Pet.glu_2019	2	6.8	13.9	107	Duplex	HP_H3H4	negative	Individual anthocyanins
Petunidin 3-glucoside	2019	Montanari et al, 2022	Pet.glu_2019	4	14.2	39	129	Duplex	N_H1H2	positive	Individual anthocyanins
Petunidin 3-glucoside	2019	Mengist at el., 2022	Pet_glu_2019	4	27	57	115	Simplex	J_H3	positive	Individual anthocyanins
Petunidin 3-glucoside	2020	Montanari et al, 2022	Pet.glu_2020	4	7.7	24.1	129	Duplex	N_H1H2	positive	Individual anthocyanins
Petunidin 3-glucoside	2019+2020	Montanari et al, 2022	Pet.glu_2019+2020	4	11.7	36.1	129	Duplex	N_H1H2	positive	Individual anthocyanins
Cyanidin 3-(6-acetyl)galactoside	2019	Montanari et al, 2022	Cy.ac.gal_2019	2	21.4	52.6	108	Simplex	HP_H3	positive	Individual acylated anthocyanins
Cyanidin 3-(6-acetyl)galactoside	2020	Montanari et al, 2022	Cy.ac.gal_2020	2	19.9	51	112	Simplex	HP_H3	positive	Individual acylated anthocyanins
Cyanidin 3-(6-acetyl)galactoside	2019+2020	Montanari et al, 2022	Cy.ac.gal_2019+2020	2	23.3	59.1	112	Simplex	HP_H3	positive	Individual acylated anthocyanins
Cyanidin 3-(6-acetyl)glucoside	2017	Mengist at el., 2022	Cyn_ac_glu_2017	4	9.08	34.37	117.67	Simplex	J_H3	positive	Individual acylated anthocyanins
Cyanidin 3-(6-acetyl)glucoside	2018	Mengist at el., 2022	Cyn_ac_glu_2018	4	6.23	19.87	115.714	Simplex	J_H3	positive	Individual acylated anthocyanins
Cyanidin 3-(6-acetyl)glucoside	2019	Montanari et al, 2022	Cy.ac.glu_2019	2	17.1	44.9	107	Simplex x Simplex	HP_H3 x N_H2	positive	Individual acylated anthocyanins
Cyanidin 3-(6-acetyl)glucoside	2019	Montanari et al, 2022	Cy.ac.glu_2019	4	8.6	25.9	132				Individual acylated anthocyanins
Cyanidin 3-(6-acetyl)glucoside	2019	Mengist at el., 2022	Cyn_ac_glu_2019	4	7.2	21.42	119	Simplex	J_H3	positive	Individual acylated anthocyanins
Cyanidin 3-(6-acetyl)glucoside	2020	Montanari et al, 2022	Cy.ac.glu_2020	2	14.7	41	107	Simplex	HP_H3	positive	Individual acylated anthocyanins
Cyanidin 3-(6-acetyl)glucoside	2020	Montanari et al, 2022	Cy.ac.glu_2020	4	8.1	25.5	130	Duplex	N_H1H2	positive	Individual acylated anthocyanins
Cyanidin 3-(6-acetyl)glucoside	2020	Montanari et al, 2022	Cy.ac.glu_2020	7	6.2	20.1	123				Individual acylated anthocyanins
Cyanidin 3-(6-acetyl)glucoside	2019+2020	Montanari et al, 2022	Cy.ac.glu_2019+2020	2	15.8	45.4	107	Simplex	HP_H3	positive	Individual acylated anthocyanins
Cyanidin 3-(6-acetyl)glucoside	2019+2020	Montanari et al, 2022	Cy.ac.glu_2019+2020	4	8.4	27.5	131	Duplex	N_H1H2	positive	Individual acylated anthocyanins
Cyanidin 3-(6-acetyl)glucoside	2019+2020	Montanari et al, 2022	Cy.ac.glu_2019+2020	7	7	23.5	123				Individual acylated anthocyanins
Delphinidin 3-(6-acetyl)galactoside	2019	Montanari et al, 2022	Del.ac.gal_2019	2	18.9	48.3	108	Simplex	HP_H3	positive	Individual acylated anthocyanins
Delphinidin 3-(6-acetyl)galactoside	2020	Montanari et al, 2022	Del.ac.gal_2020	2	21.3	53.6	114	Simplex	HP_H3	positive	Individual acylated anthocyanins
Delphinidin 3-(6-acetyl)galactoside	2019+2020	Montanari et al, 2022	Del.ac.gal_2019+2020	2	22.7	58.1	114	Simplex	HP_H3	positive	Individual acylated anthocyanins
Delphinidin 3-(6-acetyl)galactoside	2019+2020	Montanari et al, 2022	Del.ac.gal_2019+2020	9	6.2	9.8	117				Individual acylated anthocyanins
Delphinidin 3-(6-acetyl)glucoside	2019	Montanari et al, 2022	Del.ac.glu_2019	2	18.9	48.3	107	Simplex	HP_H3	positive	Individual acylated anthocyanins
Delphinidin 3-(6-acetyl)glucoside	2019	Montanari et al, 2022	Del.ac.glu_2019	4	6.9	21.3	136	Duplex	N_H1H2	positive	Individual acylated anthocyanins
Delphinidin 3-(6-acetyl)glucoside	2020	Montanari et al, 2022	Del.ac.glu_2020	2	13.5	38.5	107	Simplex	HP_H3	positive	Individual acylated anthocyanins
Delphinidin 3-(6-acetyl)glucoside	2020	Montanari et al, 2022	Del.ac.glu_2020	4	6.5	20.9	128	Duplex	N_H1H2	positive	Individual acylated anthocyanins
Delphinidin 3-(6-acetyl)glucoside	2020	Montanari et al, 2022	Del.ac.glu_2020	7	6.6	21.2	37				Individual acylated anthocyanins
Delphinidin 3-(6-acetyl)glucoside	2020	Montanari et al, 2022	Del.ac.glu_2020	12	6.5	20.8	104				Individual acylated anthocyanins
Delphinidin 3-(6-acetyl)glucoside	2019+2020	Montanari et al, 2022	Del.ac.glu_2019+2020	2	15.5	44.9	107	Simplex	HP_H3	positive	Individual acylated anthocyanins
Delphinidin 3-(6-acetyl)glucoside	2019+2020	Montanari et al, 2022	Del.ac.glu_2019+2020	4	6.4	21.9	136	Duplex	N_H1H2	positive	Individual acylated anthocyanins
Delphinidin 3-(6-acetyl)glucoside	2019+2020	Montanari et al, 2022	Del.ac.glu_2019+2020	7	6.4	21.7	91				Individual acylated anthocyanins
Delphinidin 3-(6-acetyl)glucoside	2019+2020	Montanari et al, 2022	Del.ac.glu_2019+2020	12	6.8	22.8	106				Individual acylated anthocyanins
Malvidin 3-(6-acetyl)galactoside	2018	Mengist at el., 2022	Mv_ac_gal_2018	2	7.2	21	25.55	Simplex	J_H4	positive	Individual acylated anthocyanins
Malvidin 3-(6-acetyl)galactoside	2019	Montanari et al, 2022	Mal.ac.gal_2019	2	22.7	54.7	108	Simplex	HP_H3	positive	Individual acylated anthocyanins
Malvidin 3-(6-acetyl)galactoside	2019	Montanari et al, 2022	Mal.ac.gal_2019	4	6.1	8.5	130	Simplex	N_H1	negative	Individual acylated anthocyanins
Malvidin 3-(6-acetyl)galactoside	2020	Montanari et al, 2022	Mal.ac.gal_2020	2	32.9	69.3	112	Simplex	HP_H3	positive	Individual acylated anthocyanins
Malvidin 3-(6-acetyl)galactoside	2019+2020	Montanari et al, 2022	Mal.ac.gal_2019+2020	2	31.3	70	108	Simplex	HP_H3	positive	Individual acylated anthocyanins
Malvidin 3-(6-acetyl)glucoside	2017	Mengist at el., 2022	Mv_ac_glu_2017	4	11.08	36.34	122.2	Simplex	J_H3	positive	Individual acylated anthocyanins
Malvidin 3-(6-acetyl)glucoside	2018	Mengist at el., 2022	Mv_ac_glu_2018	2	4.8	14.21	26	Simplex	J_H4	positive	Individual acylated anthocyanins
Malvidin 3-(6-acetyl)glucoside	2018	Mengist at el., 2022	Mv_ac_glu_2018	4	9.67	25	97	Simplex	J_H3	positive	Individual acylated anthocyanins
Malvidin 3-(6-acetyl)glucoside	2019	Montanari et al, 2022	Mal.ac.glu_2019	2	20.4	50.9	107	Simplex	HP_H3	positive	Individual acylated anthocyanins
Malvidin 3-(6-acetyl)glucoside	2019	Mengist at el., 2022	Mv_ac_glu_2019	2	7	16.43	27	Simplex	J_H4	positive	Individual acylated anthocyanins
Malvidin 3-(6-acetyl)glucoside	2019	Montanari et al, 2022	Mal.ac.glu_2019	4	7.1	21.9	135	Duplex	N_H1H2	positive	Individual acylated anthocyanins
Malvidin 3-(6-acetyl)glucoside	2019	Mengist at el., 2022	Mv_ac_glu_2019	4	5	33	115	Simplex	J_H3	positive	Individual acylated anthocyanins
Malvidin 3-(6-acetyl)glucoside	2019	Montanari et al, 2022	Mal.ac.glu_2019	7	6.8	21	123				Individual acylated anthocyanins
Malvidin 3-(6-acetyl)glucoside	2020	Montanari et al, 2022	Mal.ac.glu_2020	2	20.5	52.1	107	Simplex	HP_H3	positive	Individual acylated anthocyanins
Malvidin 3-(6-acetyl)glucoside	2020	Montanari et al, 2022	Mal.ac.glu_2020	4	10.5	31.4	127	Duplex	N_H1H2	positive	Individual acylated anthocyanins
Malvidin 3-(6-acetyl)glucoside	2020	Montanari et al, 2022	Mal.ac.glu_2020	7	6.5	20.9	123				Individual acylated anthocyanins
Malvidin 3-(6-acetyl)glucoside	2019+2020	Montanari et al, 2022	Mal.ac.glu_2019+2020	2	20.4	54.3	107	Simplex	HP_H3	positive	Individual acylated anthocyanins
Malvidin 3-(6-acetyl)glucoside	2019+2020	Montanari et al, 2022	Mal.ac.glu_2019+2020	4	9.1	29.4	131	Duplex	N_H1H2	positive	Individual acylated anthocyanins
Malvidin 3-(6-acetyl)glucoside	2019+2020	Montanari et al, 2022	Mal.ac.glu_2019+2020	7	8.1	26.6	123				Individual acylated anthocyanins
Peonidin 3-(6-acetyl)galactoside	2019	Montanari et al, 2022	Peo.ac.gal_2019	2	20.8	51.5	108	Simplex	HP_H3	positive	Individual acylated anthocyanins
Peonidin 3-(6-acetyl)galactoside	2020	Montanari et al, 2022	Peo.ac.gal_2020	2	23.4	56.9	112	Simplex	HP_H3	positive	Individual acylated anthocyanins
Peonidin 3-(6-acetyl)galactoside	2020	Montanari et al, 2022	Peo.ac.gal_2020	3	6.9	5.6	57				Individual acylated anthocyanins
Peonidin 3-(6-acetyl)galactoside	2019+2020	Montanari et al, 2022	Peo.ac.gal_2019+2020	2	24.6	61	108	Simplex	HP_H3	positive	Individual acylated anthocyanins
Peonidin 3-(6-acetyl)glucoside	2019	Montanari et al, 2022	Peo.ac.glu_2019	2	13.7	40.6	105	Simplex	HP_H3	positive	Individual acylated anthocyanins
Peonidin 3-(6-acetyl)glucoside	2019	Montanari et al, 2022	Peo.ac.glu_2019	4	7	8.7	132	Duplex x Duplex	HP_H1H3 x N_H1H2	positive	Individual acylated anthocyanins
Peonidin 3-(6-acetyl)glucoside	2020	Montanari et al, 2022	Peo.ac.glu_2020	2	14.9	41.5	107	Simplex	HP_H3	positive	Individual acylated anthocyanins
Peonidin 3-(6-acetyl)glucoside	2020	Montanari et al, 2022	Peo.ac.glu_2020	4	9.4	28.7	131	Duplex	N_H1H2	positive	Individual acylated anthocyanins
Peonidin 3-(6-acetyl)glucoside	2020	Montanari et al, 2022	Peo.ac.glu_2020	7	6.4	20.6	123				Individual acylated anthocyanins
Peonidin 3-(6-acetyl)glucoside	2019+2020	Montanari et al, 2022	Peo.ac.glu_2019+2020	2	15.3	44.5	107	Simplex	HP_H3	positive	Individual acylated anthocyanins
Peonidin 3-(6-acetyl)glucoside	2019+2020	Montanari et al, 2022	Peo.ac.glu_2019+2020	4	8.4	27.7	131	Duplex	N_H1H2	positive	Individual acylated anthocyanins
Peonidin 3-(6-acetyl)glucoside	2019+2020	Montanari et al, 2022	Peo.ac.glu_2019+2020	7	7.3	24.6	123				Individual acylated anthocyanins
Petunidin 3-(6-acetyl)galactoside	2019	Montanari et al, 2022	Pet.ac.gal_2019	2	21.2	52.3	108	Simplex	HP_H3	positive	Individual acylated anthocyanins
Petunidin 3-(6-acetyl)galactoside	2020	Montanari et al, 2022	Pet.ac.gal_2020	2	23.5	57.1	23.5	Simplex	HP_H3	positive	Individual acylated anthocyanins
Petunidin 3-(6-acetyl)galactoside	2019+2020	Montanari et al, 2022	Pet.ac.gal_2019+2020	2	25	61.6	114	Simplex	HP_H3	positive	Individual acylated anthocyanins
Petunidin 3-(6-acetyl)glucoside	2017	Mengist at el., 2022	Pet_ac_glu_2017	2	4.7	16.3	27	Simplex	J_H4	positive	Individual acylated anthocyanins
Petunidin 3-(6-acetyl)glucoside	2017	Mengist at el., 2022	Pet_ac_glu_2017	4	12.11	39.21	115	Simplex	J_H3	positive	Individual acylated anthocyanins
Petunidin 3-(6-acetyl)glucoside	2018	Mengist at el., 2022	Pet_ac_glu_2018	2	5.6	15.24	27	Simplex	J_H4	positive	Individual acylated anthocyanins
Petunidin 3-(6-acetyl)glucoside	2018	Mengist at el., 2022	Pet_ac_glu_2018	4	8.35	22.73	123.35	Simplex	J_H3	positive	Individual acylated anthocyanins
Petunidin 3-(6-acetyl)glucoside	2019	Montanari et al, 2022	Pet.ac.glu_2019	2	21.5	52.7	108	Simplex	HP_H3	positive	Individual acylated anthocyanins
Petunidin 3-(6-acetyl)glucoside	2019	Mengist at el., 2022	Pet_ac_glu_2019	2	5.63	15	27	Simplex	J_H4	positive	Individual acylated anthocyanins
Petunidin 3-(6-acetyl)glucoside	2019	Montanari et al, 2022	Pet.ac.glu_2019	4	7	21.6	136	Duplex	N_H1H2	positive	Individual acylated anthocyanins
Petunidin 3-(6-acetyl)glucoside	2019	Mengist at el., 2022	Pet_ac_glu_2019	4	12	30	115	Simplex	J_H3	positive	Individual acylated anthocyanins
Petunidin 3-(6-acetyl)glucoside	2020	Montanari et al, 2022	Pet.ac.glu_2020	2	13.6	38.7	104	Simplex	HP_H3	positive	Individual acylated anthocyanins
Petunidin 3-(6-acetyl)glucoside	2020	Montanari et al, 2022	Pet.ac.glu_2020	4	7.9	24.8	128	Duplex	N_H1H2	positive	Individual acylated anthocyanins
Petunidin 3-(6-acetyl)glucoside	2020	Montanari et al, 2022	Pet.ac.glu_2020	7	6.6	21.1	91				Individual acylated anthocyanins
Petunidin 3-(6-acetyl)glucoside	2020	Montanari et al, 2022	Pet.ac.glu_2020	12	7.3	23	104				Individual acylated anthocyanins
Petunidin 3-(6-acetyl)glucoside	2019+2020	Montanari et al, 2022	Pet.ac.glu_2019+2020	2	16.5	46.8	107	Simplex	HP_H3	positive	Individual acylated anthocyanins
Petunidin 3-(6-acetyl)glucoside	2019+2020	Montanari et al, 2022	Pet.ac.glu_2019+2020	4	7	23.6	135	Duplex	N_H1H2	positive	Individual acylated anthocyanins
Petunidin 3-(6-acetyl)glucoside	2019+2020	Montanari et al, 2022	Pet.ac.glu_2019+2020	7	6.5	22.2	91				Individual acylated anthocyanins
Petunidin 3-(6-acetyl)glucoside	2019+2020	Montanari et al, 2022	Pet.ac.glu_2019+2020	12	7.8	25.8	104				Individual acylated anthocyanins
Total anthocyanin	2017	Mengist at el., 2022	TotalANC_2017	1	6.65	24	27	Simplex x Duplex	DS_H4 x J_H1H3	negative	Total anthocyanin
Total anthocyanin	2017	Mengist at el., 2022	TotalANC_2017	12	6.62	23	62	Simplex x Simplex	DS_H1 x J_H2	positive	Total anthocyanin
Total anthocyanin	2018	Mengist at el., 2022	TotalANC_2018	1	7.5	22	31	Simplex x Duplex	DS_H4 x J_H1H3	Negative	Total anthocyanin
Total anthocyanin	2019	Mengist at el., 2022	TotalANC_2019	1	7.16	20	27	Simplex x Duplex	DS_H4 x J_H1H3	negative	Total anthocyanin
Total anthocyanin	2019	Montanari et al, 2022	Tot.antho_2019	2	7.1	21.8	104	Duplex	HP_H1H3	positive	Total anthocyanin
Total anthocyanin	2019	Mengist at el., 2022	TotalANC_2019	11	7.05	20	108	Simplex	J_H4	positive	Total anthocyanin
Total anthocyanin	2019+2020	Montanari et al, 2022	Tot.antho_2019+2020	2	7.1	23.7	116	Simplex	HP_H3	positive	Total anthocyanin
Total acetyl galactoside	2019	Montanari et al, 2022	Tot.gal_2019	2	23.7	56.3	108	Simplex	HP_H3	positive	group summation sugar
Total acetyl galactoside	2019	Montanari et al, 2022	Tot.gal_2019	4	6.7	8.6	130	Simplex	N_H1	negative	group summation sugar
Total acetyl galactoside	2020	Montanari et al, 2022	Tot.gal_2020	2	32	68.3	112	Simplex	HP_H3	positive	group summation sugar
Total acetyl galactoside	2019+2020	Montanari et al, 2022	Tot.gal_2019+2020	2	30.6	69.1	108	Simplex	HP_H3	positive	group summation sugar
Total acetyl glucoside	2019	Montanari et al, 2022	Tot.glu_2019	2	21.9	53.5	107	Simplex	HP_H3	positive	group summation sugar
Total acetyl glucoside	2019	Montanari et al, 2022	Tot.glu_2019	4	7.6	23.4	131	Duplex	N_H1H2	positive	group summation sugar
Total acetyl glucoside	2019	Montanari et al, 2022	Tot.glu_2019	7	6.3	19.6	123				group summation sugar
Total acetyl glucoside	2020	Montanari et al, 2022	Tot.glu_2020	2	19.6	50.5	107	Simplex	HP_H3	positive	group summation sugar
Total acetyl glucoside	2020	Montanari et al, 2022	Tot.glu_2020	4	10.1	30.5	127	Duplex	N_H1H2	positive	group summation sugar
Total acetyl glucoside	2020	Montanari et al, 2022	Tot.glu_2020	7	6.2	20	123				group summation sugar
Total acetyl glucoside	2020	Montanari et al, 2022	Tot.glu_2020	12	6.3	20.3	104				group summation sugar
Total acetyl glucoside	2019+2020	Montanari et al, 2022	Tot.glu_2019+2020	2	20.1	53.8	107	Simplex	HP_H3	positive	group summation sugar
Total acetyl glucoside	2019+2020	Montanari et al, 2022	Tot.glu_2019+2020	4	8.8	28.5	131	Duplex	N_H1H2	positive	group summation sugar
Total acetyl glucoside	2019+2020	Montanari et al, 2022	Tot.glu_2019+2020	7	7.5	25	123				group summation sugar
Total acetyl glucoside	2019+2020	Montanari et al, 2022	Tot.glu_2019+2020	12	6.3	21.4	106				group summation sugar
Total arabinoside	2017	Mengist at el., 2022	Total_arab_2017	1	5.06	18	26	Simplex x Duplex	DS_H4 x J_H1H3	positive	group summation sugar
Total arabinoside	2017	Mengist at el., 2022	Total_arab_2017	4	6.48	22	116	Simplex	J_H3	negative	group summation sugar
Total arabinoside	2018	Mengist at el., 2022	Total_arab_2018	1	5.24	13	30	Simplex x Duplex	DS_H4 x J_H1H3	positive	group summation sugar
Total arabinoside	2018	Mengist at el., 2022	Total_arab_2018	4	9.86	28	114	Simplex	J_H3	negative	group summation sugar
Total arabinoside	2019	Mengist at el., 2022	Total_arab_2019	1	5.6	16	36.5	Simplex x Duplex	DS_H4 x J_H1H3	positive	group summation sugar
Total arabinoside	2019	Montanari et al, 2022	Tot.ar_2019	4	11	31.8	127	Duplex x Duplex	HP_H3H4 x N_H1H2	negative	group summation sugar
Total arabinoside	2019	Mengist at el., 2022	Total_arab_2019	4	8.3	22.5	116	Simplex	J_H3	negative	group summation sugar
Total arabinoside	2019	Mengist at el., 2022	Total_arab_2019	11	7.2	16	98	Simplex	J_H4	positive	group summation sugar
Total arabinoside	2019+2020	Montanari et al, 2022	Tot.ar_2019+2020	4	7.9	26.3	131	Duplex x Duplex	HP_H3H4 x N_H1H2	negative	group summation sugar
Total galactoside	2017	Mengist at el., 2022	Total_gal_2017	4	8.34	29	116	Simplex	J_H3	negative	group summation sugar
Total galactoside	2018	Mengist at el., 2022	Total_gal_2018	4	13.22	34	114	Simplex	J_H3	negative	group summation sugar
Total galactoside	2019	Mengist at el., 2022	Total_gal_2019	1	5.36	14.36	36	Simplex x Duplex	DS_H4 x J_H1H3	negative	group summation sugar
Total galactoside	2019	Montanari et al, 2022	Tot.gal_2019	2	9.1	9	107	Simplex x Duplex	HP_H3 x N_N1H2	negative	group summation sugar
Total galactoside	2019	Montanari et al, 2022	Tot.gal_2019	4	10.1	28	131	Duplex	HP_H1H2	negative	group summation sugar
Total galactoside	2019	Mengist at el., 2022	Total_gal_2019	4	10.3	26.81	116	Simplex	J_H3	negative	group summation sugar
Total galactoside	2019	Mengist at el., 2022	Total_gal_2019	11	6.8	19	95	Simplex	J_H4	positive	group summation sugar
Total galactoside	2020	Montanari et al, 2022	Tot.gal_2020	2	10.1	30.4	108	Simplex	HP_H3	negative	group summation sugar
Total galactoside	2020	Montanari et al, 2022	Tot.gal_2020	4	10.8	32.2	130	Simplex x Duplex	HP_H4 x xN_H3H4	positive	group summation sugar
Total galactoside	2020	Montanari et al, 2022	Tot.gal_2020	9	6.6	10.3	11				group summation sugar
Total galactoside	2019+2020	Montanari et al, 2022	Tot.gal_2019+2020	2	11.3	35.3	108	Simplex	HP_H3	negative	group summation sugar
Total galactoside	2019+2020	Montanari et al, 2022	Tot.gal_2019+2020	4	12.1	37.1	131	Simplex x Duplex	HP_H4 x xN_H3H4	positive	group summation sugar
Total glucoside	2017	Mengist at el., 2022	Total_glu_2017	4	23.5	61	115	Simplex	J_H3	positive	group summation sugar
Total glucoside	2018	Mengist at el., 2022	Total_glu_2018	4	28	60	115	Simplex	J_H3	positive	group summation sugar
Total glucoside	2019	Montanari et al, 2022	Tot.glu_2019	2	6.4	20	108	Duplex	HP_H1H2	positive	group summation sugar
Total glucoside	2019	Montanari et al, 2022	Tot.glu_2019	4	10.1	29.7	129	Duplex	N_H1H2	positive	group summation sugar
Total glucoside	2019	Mengist at el., 2022	Total_glu_2019	4	25.56	52.36	115	Simplex	J_H3	positive	group summation sugar
Total glucoside	2019	Montanari et al, 2022	Tot.glu_2019	8	6.5	20.3	32				group summation sugar
Total glucoside	2020	Montanari et al, 2022	Tot.glu_2020	2	8.4	17.2	107	Simplex	HP_H3	negative	group summation sugar
Total glucoside	2020	Montanari et al, 2022	Tot.glu_2020	4	8.5	26.2	129	Duplex	N_H1H2	positive	group summation sugar
Total glucoside	2019+2020	Montanari et al, 2022	Tot.glu_2019+2020	2	7	23.5	113	Simplex	HP_H3	negative	group summation sugar
Total glucoside	2019+2020	Montanari et al, 2022	Tot.glu_2019+2020	4	9.8	31.3	129	Duplex	N_H1H2	positive	group summation sugar
Total delphinidin	2017	Mengist at el., 2022	Dp_2017	2	6.6	24	71.4	Duplex x Simplex	DS_H1H2 x J_H4	Negative	group summation aglycone
Total delphinidin	2019	Mengist at el., 2022	Dp_2019	8	6.33	18	97	Simplex	DS_H2	positive	group summation aglycone
Total malvidin	2020	Montanari et al, 2022	Tot.mal_2020	2	6.2	22.4	119	Simplex x Simplex	HP_H3 x N_H4	positive	group summation aglycone
Total malvidin	2019+2020	Montanari et al, 2022	Tot.mal_2019+2020	2	8.2	27.1	115	Simplex	HP_H3	positive	group summation aglycone
Total petunidin	2017	Mengist at el., 2022	Pet_2017	4	22.53	60	115	Simplex	J_H3	positive	group summation aglycone
Total petunidin	2018	Mengist at el., 2022	Pet_2018	4	27.2	58	115	Simplex	J_H3	positive	group summation aglycone
Total petunidin	2019	Montanari et al, 2022	Tot.pet_2019	2	7	21.7	104	Duplex	HP_H1H3	positive	group summation aglycone
Total petunidin	2019	Mengist at el., 2022	Pet_2019	4	23.4	51.76	115	Simplex	J_H3	positive	group summation aglycone
% Cyanidin	2017	Mengist at el., 2022	Cyn_P_2017	4	14.83	46	115	Simplex	J_H3	negative	% contribution aglycone
% Cyanidin	2018	Mengist at el., 2022	Cyn_P_2018	4	21.5	50	113	Simplex	J_H3	negative	% contribution aglycone
% Cyanidin	2019	Mengist at el., 2022	Cyn_P_2019	4	21.77	49.91	114.15	Simplex	J_H3	negative	% contribution aglycone
%Peonidin	2018	Mengist at el., 2022	Peo_2018	1	4.7	13.24	35	Simplex	J_H4	negative	% contribution aglycone
%Peonidin	2018	Mengist at el., 2022	Peo_2018	4	9.7	27	114	Simplex	J_H3	negative	% contribution aglycone
% Acylated cyanidin	2017	Mengist at el., 2022	Cyn_acyl_2017	2	4.56	11.72	23	Simplex	J_H4	positive	% contribution acylation
% Acylated cyanidin	2017	Mengist at el., 2022	Cyn_acyl_2017	4	8.87	33.97	117.75	Simplex	J_H3	positive	% contribution acylation
% Acylated cyanidin	2018	Mengist at el., 2022	Cyn_acyl_2018	4	6.48	20.57	118	Simplex	J_H3	positive	% contribution acylation
% Acylated cyanidin	2019	Mengist at el., 2022	Cyn_acyl_2019	2	5.75	17.5	26.64	Simplex	J_H4	positive	% contribution acylation
% Acylated cyanidin	2019	Mengist at el., 2022	Cyn_acyl_2019	4	9.4	26.64	119.8	Simplex	J_H3	positive	% contribution acylation
% Acylated cyanidin	2019	Mengist at el., 2022	Cyn_acyl_2019	9	6.5	18.77	40	Simplex x Simplex	DS_H2 x J_H1	positive	% contribution acylation
% Acylated delphinidin	2018	Mengist at el., 2022	Dp_acyl_2018	2	5.33	27	31.9	Simplex	J_H4	positive	% contribution acylation
% Acylated malvidin	2017	Mengist at el., 2022	Mv_acyl_2017	2	8.65	27.5	11	Simplex	J_H4	positive	% contribution acylation
% Acylated malvidin	2017	Mengist at el., 2022	Mv_acyl_2017	4	8.69	31.8	118	Simplex	J_H3	positive	% contribution acylation
% Acylated malvidin	2018	Mengist at el., 2022	Mv_acyl_2018	2	7.55	20.39	22	Simplex	J_H4	positive	% contribution acylation
% Acylated malvidin	2018	Mengist at el., 2022	Mv_acyl_2018	4	7.9	24.24	95	Simplex	J_H3	positive	% contribution acylation
% Acylated malvidin	2019	Mengist at el., 2022	Mv_acyl_2019	2	7	19.92	25.8	Simplex	J_H4	positive	% contribution acylation
% Acylated	2017	Mengist at el., 2022	Acyl_2017(%)	2	7.05	25	27	Simplex	J_H4	positive	% contribution total acylation
% Acylated	2017	Mengist at el., 2022	Acyl_2017(%)	4	6.99	24.3	122	Simplex	J_H3	positive	% contribution total acylation
% Acylated	2018	Mengist at el., 2022	Acyl_2018(%)	2	9.2	26	28.9	Simplex	J_H4	positive	% contribution total acylation
% Acylated	2019	Mengist at el., 2022	Acyl_2019(%)	2	7.33	20	27.25	Simplex	J_H4	positive	% contribution total acylation
% Acylated	2019	Mengist at el., 2022	Acyl_2019(%)	4	8.58	24	115	Simplex	J_H3	positive	% contribution total acylation
% Arabinoside	2017	Mengist at el., 2022	Arab_P_2017	4	23	60	115.04	Simplex	J_H3	negative	% contribution sugar
% Arabinoside	2018	Mengist at el., 2022	Arab_P_2018	4	19.9	63	115.14	Simplex	J_H3	negative	% contribution sugar
% Arabinoside	2019	Mengist at el., 2022	Arab_P_2019	4	25.26	55	115.98	Simplex	J_H3	negative	% contribution sugar
% Galactoside	2017	Mengist at el., 2022	Gal_P_2017	4	34.38	78	115.04	Simplex	J_H3	negative	% contribution sugar
% Galactoside	2018	Mengist at el., 2022	Gal_P_2018	4	42.13	76	115.04	Simplex	J_H3	negative	% contribution sugar
% Galactoside	2019	Mengist at el., 2022	Gal_P_2019	4	35	68	115.97	Simplex	J_H3	negative	% contribution sugar
% Glucoside	2017	Mengist at el., 2022	Glu_P_2017	4	37	79	115	Simplex	J_H3	positive	% contribution sugar
% Glucoside	2018	Mengist at el., 2022	Glu_P_2018	4	43.5	77	115	Simplex	J_H3	positive	% contribution sugar
% Glucoside	2019	Mengist at el., 2022	Glu_P_2019	4	35	65	115.97	Simplex	J_H3	positive	% contribution sugar
% Cyanidin acetyl glucoside	2017	Mengist at el., 2022	Cyn_ac_glu_P_2017	4	8.2	33.61	117.74	Simplex	J_H3	positive	% contribution individual anthocyanin
% Cyanidin acetyl glucoside	2018	Mengist at el., 2022	Cyn_ac_glu_P_2018	4	6.52	22.23	118.26	Simplex	J_H3	positive	% contribution individual anthocyanin
% Cyanidin acetyl glucoside	2019	Mengist at el., 2022	Cyn_ac_glu_P_2019	2	6.4	19	25	Simplex	J_H4	positive	% contribution individual anthocyanin
% Cyanidin acetyl glucoside	2019	Mengist at el., 2022	Cyn_ac_glu_P_2019	4	6.97	23.3	117.74	Simplex	J_H3	positive	% contribution individual anthocyanin
% Cyanidin arabinoside	2017	Mengist at el., 2022	Cyn_arab_P_2017	1	8.32	30	34.82	Simplex x Simplex	DS_H4 x J_H2	positive	% contribution individual anthocyanin
% Cyanidin arabinoside	2017	Mengist at el., 2022	Cyn_arab_P_2017	4	4.75	16.88	112.7	Simplex	J_H3	negative	% contribution individual anthocyanin
% Cyanidin arabinoside	2017	Mengist at el., 2022	Cyn_arab_P_2017	8	9.72	33.6	76.9	Simplex x Duplex	DS_H2 x J_H3H4	positive	% contribution individual anthocyanin
% Cyanidin arabinoside	2017	Mengist at el., 2022	Cyn_arab_P_2017	11	5.36	19.8	95	Simplex x Simplex	DS_H2 x J_H4	positive	% contribution individual anthocyanin
% Cyanidin arabinoside	2018	Mengist at el., 2022	Cyn_arab_P_2018	1	4.42	24.36	37	Simplex x Simplex	DS_H4 x J_H2	positive	% contribution individual anthocyanin
% Cyanidin arabinoside	2018	Mengist at el., 2022	Cyn_arab_P_2018	8	5.59	27.44	78	Simplex x Duplex	DS_H2 x J_H3H4	positive	% contribution individual anthocyanin
% Cyanidin arabinoside	2018	Mengist at el., 2022	Cyn_arab_P_2018	9	5.5	11	53	Simplex	J_H3	positive	% contribution individual anthocyanin
% Cyanidin arabinoside	2019	Mengist at el., 2022	Cyn_arab_P_2019	1	7.39	20.85	35.09	Simplex x Simplex	DS_H4 x J_H2	positive	% contribution individual anthocyanin
% Cyanidin arabinoside	2019	Mengist at el., 2022	Cyn_arab_P_2019	4	6.3	17	115.8	Simplex	J_H3	negative	% contribution individual anthocyanin
% Cyanidin arabinoside	2019	Mengist at el., 2022	Cyn_arab_P_2019	8	12.84	34.31	78	Simplex x Duplex	DS_H2 x J_H3H4	positive	% contribution individual anthocyanin
% Cyanidin galactoside	2017	Mengist at el., 2022	Cyn_gal_P_2017	1	8	35.54	35	Simplex x Simplex	DS_H4 x J_H2	negative	% contribution individual anthocyanin
% Cyanidin galactoside	2017	Mengist at el., 2022	Cyn_gal_P_2017	8	8	37.36	67	Simplex x Duplex	DS_H2 x J_H3H4	negative	% contribution individual anthocyanin
% Cyanidin galactoside	2018	Mengist at el., 2022	Cyn_gal_P_2018	1	9	29.73	35	Simplex x Simplex	DS_H4 x J_H2	negative	% contribution individual anthocyanin
% Cyanidin galactoside	2018	Mengist at el., 2022	Cyn_gal_P_2018	8	9.84	32.14	76.8	Simplex x Duplex	DS_H2 x J_H3H4	negative	% contribution individual anthocyanin
% Cyanidin galactoside	2019	Mengist at el., 2022	Cyn_gal_P_2019	1	9.9	25.14	28	Simplex x Simplex	DS_H4 x J_H2	negative	% contribution individual anthocyanin
% Cyanidin galactoside	2019	Mengist at el., 2022	Cyn_gal_P_2019	8	16.62	39.62	76.65	Simplex x Duplex	DS_H2 x J_H3H4	negative	% contribution individual anthocyanin
% Delphinidin acetyl glucoside	2018	Mengist at el., 2022	Dp_ac_glu_P_2018	2	9.72	27	29.58	Simplex	J_H4	positive	% contribution individual anthocyanin
% Delphinidin acetyl glucoside	2019	Mengist at el., 2022	Dp_ac_glu_P_2019	2	6.7	19	30	Simplex	J_H4	positive	% contribution individual anthocyanin
% Delphinidin arabinoside	2018	Mengist at el., 2022	Dp_arab_P_2018	4	11.6	24	115	Simplex	J_H3	negative	% contribution individual anthocyanin
% Delphinidin arabinoside	2019	Mengist at el., 2022	Dp_arab_P_2019	4	9.5	25.64	115	Simplex	J_H3	negative	% contribution individual anthocyanin
% Delphinidin galactoside	2017	Mengist at el., 2022	Dp_gal_P_2017	4	35.6	77	115	Simplex	J_H3	negative	% contribution individual anthocyanin
% Delphinidin galactoside	2018	Mengist at el., 2022	Dp_gal_P_2018	4	40	73	115	Simplex	J_H3	negative	% contribution individual anthocyanin
% Delphinidin galactoside	2019	Mengist at el., 2022	Dp_gal_P_2019	4	38	70	115	Simplex	J_H3	negative	% contribution individual anthocyanin
% Delphinidin glucoside	2017	Mengist at el., 2022	Dp_glu_P_2017	4	40	80	115	Simplex	J_H3	positive	% contribution individual anthocyanin
% Delphinidin glucoside	2018	Mengist at el., 2022	Dp_glu_P_2018	4	41	73.3	115	Simplex	J_H3	positive	% contribution individual anthocyanin
% Delphinidin glucoside	2019	Mengist at el., 2022	Dp_glu_P_2019	4	37.56	69	115	Simplex	J_H3	positive	% contribution individual anthocyanin
% Malvidin acetyl galactoside	2017	Mengist at el., 2022	Mv_ac_gal_P_2017	2	7	21.87	22.25	Simplex	J_H4	positive	% contribution individual anthocyanin
% Malvidin acetyl galactoside	2017	Mengist at el., 2022	Mv_ac_gal_P_2017	9	5.2	21.16	77	Simplex x Simplex	DS_H2 x J_H4	positive	% contribution individual anthocyanin
% Malvidin acetyl galactoside	2018	Mengist at el., 2022	Mv_ac_gal_P_2018	2	4.8	14.21	26	Simplex	J_H4	positive	% contribution individual anthocyanin
% Malvidin acetyl galactoside	2019	Mengist at el., 2022	Mv_ac_gal_P_2019	2	5.9	16.43	27.17	Simplex	J_H4	positive	% contribution individual anthocyanin
% Malvidin arabinoside	2017	Mengist at el., 2022	Mv_arab_P_2017	4	12	42.5	115	Simplex	J_H3	negative	% contribution individual anthocyanin
% Malvidin arabinoside	2018	Mengist at el., 2022	Mv_arab_P_2018	4	18	51.39	116	Simplex	J_H3	negative	% contribution individual anthocyanin
% Malvidin arabinoside	2019	Mengist at el., 2022	Mv_arab_P_2019	4	15	37.33	115	Simplex	J_H3	negative	% contribution individual anthocyanin
% Malvidin galactoside	2017	Mengist at el., 2022	Mv_gal_p_2017	4	32	76	115	Simplex	J_H3	negative	% contribution individual anthocyanin
% Malvidin galactoside	2018	Mengist at el., 2022	Mv_gal_p_2018	4	41.24	77	115	Simplex	J_H3	negative	% contribution individual anthocyanin
% Malvidin galactoside	2019	Mengist at el., 2022	Mv_gal_p_2019	4	36	68	115	Simplex	J_H3	negative	% contribution individual anthocyanin
% Peonidin galactoside	2017	Mengist at el., 2022	Peo_gal_P_2017	1	6	18.65	23	Simplex	J_H2	negative	% contribution individual anthocyanin
% Peonidin galactoside	2017	Mengist at el., 2022	Peo_gal_P_2017	4	10.4	35	114	Simplex	J_H3	negative	% contribution individual anthocyanin
% Peonidin galactoside	2017	Mengist at el., 2022	Peo_gal_P_2017	8	6	17.4	64	Simplex x Duplex	DS_H2 x J_H3H4	negative	% contribution individual anthocyanin
% Peonidin galactoside	2018	Mengist at el., 2022	Peo_gal_P_2018	1	10.28	27	22	Simplex	J_H2	negative	% contribution individual anthocyanin
% Peonidin galactoside	2018	Mengist at el., 2022	Peo_gal_P_2018	4	9.4	26	113	Simplex	J_H3	negative	% contribution individual anthocyanin
% Peonidin galactoside	2018	Mengist at el., 2022	Peo_gal_P_2018	8	11.78	28	65	Simplex x Duplex	DS_H2 x J_H3H4	negative	% contribution individual anthocyanin
% Peonidin galactoside	2019	Mengist at el., 2022	Peo_gal_P_2019	1	8.9	22.67	22	Simplex	J_H2	negative	% contribution individual anthocyanin
% Peonidin galactoside	2019	Mengist at el., 2022	Peo_gal_P_2019	4	10.12	27	113	Simplex	J_H3	negative	% contribution individual anthocyanin
% Peonidin galactoside	2019	Mengist at el., 2022	Peo_gal_P_2019	8	13.5	34.5	66	Simplex x Duplex	DS_H2 x J_H3H4	negative	% contribution individual anthocyanin
% Petunidin acetyl glucoside	2017	Mengist at el., 2022	Pet_ac_glu_P_2017	2	5.85	22	27	Simplex	J_H4	positive	% contribution individual anthocyanin
% Petunidin acetyl glucoside	2017	Mengist at el., 2022	Pet_ac_glu_P_2017	4	9.33	32.58	115.14	Simplex	J_H3	positive	% contribution individual anthocyanin
% Petunidin acetyl glucoside	2018	Mengist at el., 2022	Pet_ac_glu_P_2018	2	6.8	18.79	31	Simplex	J_H4	positive	% contribution individual anthocyanin
% Petunidin acetyl glucoside	2018	Mengist at el., 2022	Pet_ac_glu_P_2018	4	5.9	16.68	114	Simplex	J_H3	positive	% contribution individual anthocyanin
% Petunidin acetyl glucoside	2019	Mengist at el., 2022	Pet_ac_glu_P_2019	2	5.56	15.89	17.4	Simplex	J_H4	positive	% contribution individual anthocyanin
% Petunidin acetyl glucoside	2019	Mengist at el., 2022	Pet_ac_glu_P_2019	2	6.64	18.42	25.26	Simplex	J_H4	positive	% contribution individual anthocyanin
% Petunidin acetyl glucoside	2019	Mengist at el., 2022	Pet_ac_glu_P_2019	4	8.34	22.79	118.26	Simplex	J_H3	positive	% contribution individual anthocyanin
% Petunidin galactoside	2017	Mengist at el., 2022	Pet_gal_P_2017	4	28.5	68.7	115	Simplex	J_H3	negative	% contribution individual anthocyanin
% Petunidin galactoside	2018	Mengist at el., 2022	Pet_gal_P_2018	4	42	80	114	Simplex	J_H3	negative	% contribution individual anthocyanin
% Petunidin galactoside	2019	Mengist at el., 2022	Pet_gal_P_2019	4	30.2	61	114	Simplex	J_H3	negative	% contribution individual anthocyanin
PC1	2019	Montanari et al, 2022	PC1_2019	2	34.9	70.4	108	Simplex	HP_H3	negative	Principal Component
PC1	2020	Montanari et al, 2022	PC1_2020	2	41.5	77.5	112	Simplex	HP_H3	positive	Principal Component
PC2	2019	Montanari et al, 2022	PC2_2019	4	8.7	26.2	128	Duplex	N_H1H2	negative	Principal Component
Chlorogenic acid	2017	Mengist at el., 2022	CHA_2017	2	5.9	21	29	Simplex x Simplex	DS_H1 x J_H2	positive	CHA
Chlorogenic acid	2018	Mengist at el., 2022	CHA_2018	2	6.9	20	19	Simplex x Simplex	DS_H1 x J_H2	positive	CHA
Chlorogenic acid	2019	Mengist at el., 2022	CHA_2019	2	6.7	19	29.6	Simplex x Simplex	DS_H1 x J_H2	positive	CHA
(*) DS = Draper-selection-44392; J = Jewel; HP = Hortblue Petite; N= Nui. H1-H4

## Sheet: Table S2
Supplementary Table X2: Summary of quantitative trait loci for Tacy, PAC, color variation and color intensity mapped in cranberry genetic studies. Data were extracted from Diaz-Garcia et al., 2018 and Diaz-Garcia et al., 2021.
Trait_full_name	Year	Publication	Population	Trait_abbreviated	QTL Mapping Method	QTL Mapping Tool	Chr	LOD	LOD 1.5 Interval	R^2(%)	Position (cM)	Category
Total anthocyanin (Differential)	2011-2013	Diaz-Garcia et al., 2018	CNJ02	tacy_diff	Interval Mapping	r/qtl	1	1.24	32.42	1.2	8.9	Total Anthocyanins
Digital Color Variance	2014	Diaz-Garcia et al., 2018	GRYG	colorvar	Interval Mapping	r/qtl	1	6.57	6.04	4.71	30.27	Digital Image Processing
Total anthocyanin (Differential)	2011-2013	Diaz-Garcia et al., 2018	CNJ02	tacy_diff	Interval Mapping	r/qtl	1	4.42	6.8	4.53	30.57	Total Anthocyanins
Total anthocyanin (October)	2011-2013	Diaz-Garcia et al., 2018	CNJ02	tacy_oct	Interval Mapping	r/qtl	1	2.22	29.98	1.52	62.75	Total Anthocyanins
Total anthocyanin (October)	2011-2013	Diaz-Garcia et al., 2018	CNJ02	tacy_oct	Interval Mapping	r/qtl	1	0.26	44.79	0.17	85.23	Total Anthocyanins
Total anthocyanin (Differential)	2011-2013	Diaz-Garcia et al., 2018	CNJ02	tacy_diff	Interval Mapping	r/qtl	1	8.03	6.55	8.72	85.57	Total Anthocyanins
Proanthocyanidin (Differential)	2011-2013	Diaz-Garcia et al., 2018	CNJ02	pac_diff	Interval Mapping	r/qtl	1	2.91	30.31	2.68	100.35	Total Proanthocyanidins
Total anthocyanin (October)	2011-2013	Diaz-Garcia et al., 2018	CNJ02	tacy_oct	Interval Mapping	r/qtl	1	1.87	16.34	1.28	106.91	Total Anthocyanins
Proanthocyanidin (Differential)	2011-2013	Diaz-Garcia et al., 2018	CNJ02	pac_diff	Interval Mapping	r/qtl	2	4.03	9.06	3.79	49.39	Total Proanthocyanidins
Digital Color Intensity	2014	Diaz-Garcia et al., 2018	GRYG	color	Interval Mapping	r/qtl	3	19.24	3.11	16.14	8.82	Digital Image Processing
Proanthocyanidin (Differential)	2011-2013	Diaz-Garcia et al., 2018	CNJ02	pac_diff	Interval Mapping	r/qtl	3	7.17	14	7.09	30.23	Total Proanthocyanidins
Digital Color Variance	2014	Diaz-Garcia et al., 2018	GRYG	colorvar	Interval Mapping	r/qtl	3	22.91	2.56	19.02	33.36	Digital Image Processing
Digital Color Intensity	2014	Diaz-Garcia et al., 2018	GRYG	color	Interval Mapping	r/qtl	3	20.22	12.29	17.11	33.36	Digital Image Processing
Digital Color Intensity	2014	Diaz-Garcia et al., 2018	CNJ02	color	Interval Mapping	r/qtl	3	4.66	3.56	4.68	36.49	Digital Image Processing
Digital Color Variance	2014	Diaz-Garcia et al., 2018	CNJ02	colorvar	Interval Mapping	r/qtl	3	3.52	14.7	3.39	36.49	Digital Image Processing
Digital Color Intensity	2014	Diaz-Garcia et al., 2018	CNJ04	color	Interval Mapping	r/qtl	3	10.1	4.01	37.34	54.23	Digital Image Processing
Digital Color Variance	2014	Diaz-Garcia et al., 2018	CNJ04	colorvar	Interval Mapping	r/qtl	3	10.38	4.01	37.7	54.23	Digital Image Processing
Total anthocyanin (September)	2011-2013	Diaz-Garcia et al., 2018	CNJ02	tacy_sep	Interval Mapping	r/qtl	3	23.04	10.32	39.48	56.18	Total Anthocyanins
Digital Color Intensity	2014	Diaz-Garcia et al., 2018	CNJ02	color	Interval Mapping	r/qtl	3	6.23	8.83	6.42	58.58	Digital Image Processing
Digital Color Variance	2014	Diaz-Garcia et al., 2018	CNJ02	colorvar	Interval Mapping	r/qtl	3	8.15	5.16	8.43	58.58	Digital Image Processing
Proanthocyanidin (September)	2011-2013	Diaz-Garcia et al., 2018	CNJ02	pac_oct	Interval Mapping	r/qtl	3	3.84	23.46	4.14	58.58	Total Proanthocyanidins
Total anthocyanin (October)	2011-2013	Diaz-Garcia et al., 2018	CNJ02	tacy_oct	Interval Mapping	r/qtl	3	21	10.32	19.64	58.58	Total Anthocyanins
Digital Color Variance	2014	Diaz-Garcia et al., 2018	CNJ04	colorvar	Interval Mapping	r/qtl	4	2.25	2.09	5.96	2.39	Digital Image Processing
Digital Color Intensity	2014	Diaz-Garcia et al., 2018	CNJ04	color	Interval Mapping	r/qtl	4	1.76	2.09	4.72	2.39	Digital Image Processing
Digital Color Intensity	2014	Diaz-Garcia et al., 2018	CNJ02	color	Interval Mapping	r/qtl	4	2.29	7.88	2.22	18.45	Digital Image Processing
Digital Color Variance	2014	Diaz-Garcia et al., 2018	CNJ02	colorvar	Interval Mapping	r/qtl	4	1.91	7.88	1.8	18.45	Digital Image Processing
Total anthocyanin (September)	2011-2013	Diaz-Garcia et al., 2018	CNJ02	tacy_sep	Interval Mapping	r/qtl	4	3.16	22.91	3.89	18.45	Total Anthocyanins
Proanthocyanidin (October)	2011-2013	Diaz-Garcia et al., 2018	CNJ02	pac_sep	Interval Mapping	r/qtl	5	5.03	28.9	5.07	24.29	Total Proanthocyanidins
Digital Color Intensity	2014	Diaz-Garcia et al., 2018	CNJ02	color	Interval Mapping	r/qtl	6	3.02	13.3	2.96	7.85	Digital Image Processing
Digital Color Variance	2014	Diaz-Garcia et al., 2018	CNJ02	colorvar	Interval Mapping	r/qtl	6	2.89	13.3	2.76	7.85	Digital Image Processing
Total anthocyanin (October)	2011-2013	Diaz-Garcia et al., 2018	CNJ02	tacy_oct	Interval Mapping	r/qtl	6	5.29	15.88	3.81	7.85	Total Anthocyanins
Proanthocyanidin (September)	2011-2013	Diaz-Garcia et al., 2018	CNJ02	pac_oct	Interval Mapping	r/qtl	6	2.57	17.92	2.71	11.05	Total Proanthocyanidins
Digital Color Intensity	2014	Diaz-Garcia et al., 2018	GRYG	color	Interval Mapping	r/qtl	6	7.17	13.55	5.39	20.58	Digital Image Processing
Total anthocyanin (Differential)	2011-2013	Diaz-Garcia et al., 2018	CNJ02	tacy_diff	Interval Mapping	r/qtl	6	2.78	37.2	2.78	21.01	Total Anthocyanins
Digital Color Intensity	2014	Diaz-Garcia et al., 2018	CNJ02	color	Interval Mapping	r/qtl	6	6.31	5.74	6.51	40.5	Digital Image Processing
Digital Color Variance	2014	Diaz-Garcia et al., 2018	CNJ02	colorvar	Interval Mapping	r/qtl	6	6.13	5.74	6.14	40.5	Digital Image Processing
Proanthocyanidin (Differential)	2011-2013	Diaz-Garcia et al., 2018	CNJ02	pac_diff	Interval Mapping	r/qtl	6	5.74	18.26	5.54	69.16	Total Proanthocyanidins
Proanthocyanidin (Differential)	2011-2013	Diaz-Garcia et al., 2018	CNJ02	pac_diff	Interval Mapping	r/qtl	7	2.9	10.78	2.68	28.56	Total Proanthocyanidins
Total anthocyanin (October)	2011-2013	Diaz-Garcia et al., 2018	CNJ02	tacy_oct	Interval Mapping	r/qtl	7	4.06	45.76	2.87	35.7	Total Anthocyanins
Total anthocyanin (Differential)	2011-2013	Diaz-Garcia et al., 2018	CNJ02	tacy_diff	Interval Mapping	r/qtl	7	3.81	12.96	3.87	38.26	Total Anthocyanins
Proanthocyanidin (September)	2011-2013	Diaz-Garcia et al., 2018	CNJ02	pac_oct	Interval Mapping	r/qtl	7	7.4	8.39	8.44	56.06	Total Proanthocyanidins
Proanthocyanidin (October)	2011-2013	Diaz-Garcia et al., 2018	CNJ02	pac_sep	Interval Mapping	r/qtl	7	8.99	7.53	9.66	56.06	Total Proanthocyanidins
Total anthocyanin (Differential)	2011-2013	Diaz-Garcia et al., 2018	CNJ02	tacy_diff	Interval Mapping	r/qtl	7	2.62	11.38	2.61	62.02	Total Anthocyanins
Total anthocyanin (October)	2011-2013	Diaz-Garcia et al., 2018	CNJ02	tacy_oct	Interval Mapping	r/qtl	7	3.95	12.86	2.79	62.02	Total Anthocyanins
Proanthocyanidin (September)	2011-2013	Diaz-Garcia et al., 2018	CNJ02	pac_oct	Interval Mapping	r/qtl	7	1.77	5.72	1.84	82.64	Total Proanthocyanidins
Proanthocyanidin (October)	2011-2013	Diaz-Garcia et al., 2018	CNJ02	pac_sep	Interval Mapping	r/qtl	8	1.42	42.82	1.35	22.25	Total Proanthocyanidins
Proanthocyanidin (October)	2011-2013	Diaz-Garcia et al., 2018	CNJ02	pac_sep	Interval Mapping	r/qtl	8	1.71	45.24	1.63	46.97	Total Proanthocyanidins
Digital Color Variance	2014	Diaz-Garcia et al., 2018	GRYG	colorvar	Interval Mapping	r/qtl	9	2.92	11.54	2.03	68.05	Digital Image Processing
Digital Color Variance	2014	Diaz-Garcia et al., 2018	GRYG	colorvar	Interval Mapping	r/qtl	9	0.5	18.66	0.34	88.51	Digital Image Processing
Proanthocyanidin (September)	2011-2013	Diaz-Garcia et al., 2018	CNJ02	pac_oct	Interval Mapping	r/qtl	9	7.84	2.85	9.01	89.86	Total Proanthocyanidins
Proanthocyanidin (Differential)	2011-2013	Diaz-Garcia et al., 2018	CNJ02	pac_diff	Interval Mapping	r/qtl	10	6.76	23.35	6.64	20.92	Total Proanthocyanidins
Digital Color Variance	2014	Diaz-Garcia et al., 2018	GRYG	colorvar	Interval Mapping	r/qtl	10	10.66	9.7	7.92	47.24	Digital Image Processing
Proanthocyanidin (October)	2011-2013	Diaz-Garcia et al., 2018	CNJ02	pac_sep	Interval Mapping	r/qtl	10	4.14	17.92	4.12	70.8	Total Proanthocyanidins
Proanthocyanidin (October)	2011-2013	Diaz-Garcia et al., 2018	CNJ02	pac_sep	Interval Mapping	r/qtl	11	5.35	9.11	5.42	16.42	Total Proanthocyanidins
Digital Color Variance	2014	Diaz-Garcia et al., 2018	CNJ02	colorvar	Interval Mapping	r/qtl	11	13.15	13.76	14.69	43.05	Digital Image Processing
Digital Color Intensity	2014	Diaz-Garcia et al., 2018	CNJ02	color	Interval Mapping	r/qtl	11	11.25	14.02	12.52	50.06	Digital Image Processing
Proanthocyanidin (October)	2011-2013	Diaz-Garcia et al., 2018	CNJ02	pac_sep	Interval Mapping	r/qtl	11	2.12	16.68	2.04	53	Total Proanthocyanidins
Proanthocyanidin (September)	2011-2013	Diaz-Garcia et al., 2018	CNJ02	pac_oct	Interval Mapping	r/qtl	11	3.29	10.73	3.51	53	Total Proanthocyanidins
Total anthocyanin (Differential)	2011-2013	Diaz-Garcia et al., 2018	CNJ02	tacy_diff	Interval Mapping	r/qtl	11	7.61	8.96	8.2	64.54	Total Anthocyanins
Total anthocyanin (October)	2011-2013	Diaz-Garcia et al., 2018	CNJ02	tacy_oct	Interval Mapping	r/qtl	11	7.98	7.15	6	64.54	Total Anthocyanins
Digital Color Variance	2014	Diaz-Garcia et al., 2018	GRYG	colorvar	Interval Mapping	r/qtl	12	1.82	6.24	1.25	12.21	Digital Image Processing
Proanthocyanidin (September)	2011-2013	Diaz-Garcia et al., 2018	CNJ02	pac_oct	Interval Mapping	r/qtl	12	5.27	26.69	5.81	14.59	Total Proanthocyanidins
Total anthocyanin (September)	2011-2013	Diaz-Garcia et al., 2018	CNJ02	tacy_sep	Interval Mapping	r/qtl	12	3.67	26.1	4.55	19.3	Total Anthocyanins
Digital Color Variance	2014	Diaz-Garcia et al., 2018	GRYG	colorvar	Interval Mapping	r/qtl	12	3.77	6.14	2.64	41.69	Digital Image Processing
Proanthocyanidin (October)	2011-2013	Diaz-Garcia et al., 2018	CNJ02	pac_sep	Interval Mapping	r/qtl	12	5.54	11.17	5.63	46.3	Total Proanthocyanidins
Proanthocyanidin (Differential)	2011-2013	Diaz-Garcia et al., 2018	CNJ02	pac_diff	Interval Mapping	r/qtl	12	10.56	22.6	11.03	63.06	Total Proanthocyanidins
Total anthocyanin	2021	Diaz-Garcia et al., 2021	CNJ02	Tacy	Interval Mapping	r/qtl	3	20.69	5.88	51.16	24.12	Total Anthocyanins

## Sheet: Table S3
	Arabidopsis thaliana	Malus domestica	Vitis vinifera	Actinidia chinensis	Fragaria vesca	Vaccinium caesariense	Vaccinium macrocarpon	Vaccinium myrtillus
CHS	AT5G13930	MD04G1003400,MD04G1003300,MD04G1003000,MD13G1285100	Vitvi14g01449,Vitvi05g01044	Acc08970,Acc02004,Acc24966,Acc00260	FvH4_7g01160	Vcev1_p0.Chr08.20237,Vcev1_p0.Chr08.20252,Vcev1_p0.Chr03.06881,Vcev1_p0.Chr03.06883,Vcev1_p0.Chr02.03602	vmacro15508,vmacro00505	Vmy08g18981,VmyS15910g14409,Vmy02g30348
CHI	AT2G43570	MD01G1118000,MD01G1118100,MD01G1117800	Vitvi13g00225	Acc27670,Acc03848	FvH4_7g20870	Vcev1_p0.Chr11.29865	vmacro07205	Vmy11g4400
F3H	AT3G51240	MD15G1246200,MD02G1132200	Vitvi18g01119,Vitvi04g01454	Acc11906,Acc01070	FvH4_1g11810	Vcev1_p0.Chr05.12171,Vcev1_p0.Chr08.20184	vmacro22890,vmacro18413,vmacro04354	Vmy05g11675
F3’H	AT5G07990	MD06G1201700,MD14G1210700	Vitvi17g00700	Acc18331	FvH4_5g14010,FvH4_4g27900,FvH4_4g24230,FvH4_4g24080	Vcev1_p0.Chr05.13390,Vcev1_p0.Chr08.21093,Vcev1_p0.Chr08.21110,Vcev1_p0.Chr10.25795	vmacro17600,vmacro07791,vmacro05299,vmacro17902	VmyS19526g6200,Vmy08g20212,Vmy11g3699
F3’5’H	-	-	Vitvi08g02372	Acc32390	-	Vcev1_p0.Chr06.14928,Vcev1_p0.Chr01.00459,Vcev1_p0.Chr01.00460,Vcev1_p0.Chr01.00427,Vcev1_p0.Chr01.00426,Vcev1_p0.Chr01.00467,Vcev1_p0.Chr01.00461	vmacro08261,vmacro04003	Vmy01g17729,Vmy01g17728,Vmy06g35825,Vmy01g17733
FNS2	-	MD11G1115200	-	-	FvH4_7g16600,FvH4_6g14450,FvH4_5g35140	Vcev1_p0.Chr06.16477, Vcev1_p0.Chr06.16482	-	-
FLS	AT5G08640	MD08G1168600,MD08G1121600,MD15G1354100	Vitvi18g00307,Vitvi18g02541,Vitvi18g02542	Acc05091,Acc24372	FvH4_2g26440	Vcev1_p0.Chr02.04083	vmacro00811	Vmy02g30878
DFR	AT5G42800	MD15G1024100,MD08G1028600	Vitvi18g00988	Acc01005,Acc19353	FvH4_2g39520	Vcev1_p0.Chr08.21253	vmacro17816?	Vmy08g19894
ANS/LDOX	AT4G22880	MD03G1001100,MD06G1071600	Vitvi02g00435	Acc16762,Acc28876	FvH4_5g01170	Vcev1_p0.Chr12.32250	vmacro14016	Vmy12g1433
LAR	-	MD16G1048500,MD13G1046900,MD06G1211400	Vitvi01g00234,Vitvi17g00371	Acc14022,Acc32899,Acc28547,Acc26615	FvH4_4g28110	Vcev1_p0.Chr10.26536,Vcev1_p0.Chr02.05004,Vcev1_p0.Chr02.05006	vmacro10528,vmacro01364,vmacro22492	Vmy10g10538,Vmy02g31752,Vmy03g7141
ANR	AT1G61720	MD05G1335600,MD10G1311100	Vitvi10g02185	Acc09639,Acc17426	FvH4_3g02980	Vcev1_p0.Chr06.15492*	vmacro03739*	Vmy06g35161*
AN9	AT5G17220	MD17G1272100	Vitvi04g00880	Acc10479	FvH4_1g27460	Vcev1_p0.Chr08.20071	vmacro18506	Vmy08g18789
3GT	AT4G27560,AT4G27570	MD03G1235400,MD11G1256300,MD11G1256100	Vitvi19g00165,Vitvi19g00171,Vitvi19g01854,Vitvi19g00167,Vitvi19g00174,Vitvi19g00177,Vitvi19g00166,Vitvi19g04072	Acc19107	FvH4_3g19220	Vcev1_p0.Chr04.09761	vmacro11897	Vmy04g27144
5GT	AT4G14090	MD04G1019500,MD04G1019600,MD04G1019700,MD04G1019400,MD04G1019300	Vitvi05g01294,Vitvi05g01291,Vitvi05g01276,Vitvi05g01288,Vitvi05g01278,Vitvi05g04362,Vitvi05g01279,Vitvi05g01289,Vitvi05g01274,Vitvi05g04364,Vitvi05g01301,Vitvi05g01300,Vitvi05g02103,Vitvi05g01269,Vitvi05g04355,Vitvi05g04356,Vitvi09g00582	Acc08785,Acc08787,Acc08786,Acc01678,Acc01677	FvH4_4g13000,FvH4_4g13010,FvH4_4g13020	Vcev1_p0.Chr03.07007,Vcev1_p0.Chr03.06993,Vcev1_p0_Chr03_07005,Vcev1_p0_Chr03_07010,Vcev1_p0_Chr03_06994,Vcev1_p0_Chr03_07006,Vcev1_p0_Chr08_21061,Vcev1_p0_Chr08_21059,Vcev1_p0_Chr08_21058,Vcev1_p0_Chr03_07009,Vcev1_p0_Chr03_07019,Vcev1_p0_Chr03_07018,Vcev1_p0_Chr03_07014,Vcev1_p0_Chr03_07015,Vcev1_p0_Chr03_07016	vmacro15583,vmacro15580,vmacro15578,vmacro15581,vmacro15582,vmacro15584,vmacro15588,vmacro15587,vmacro15585,vmacro15586	Vmy03g8520,Vmy03g8522,Vmy03g8525,Vmy03g8526,Vmy03g8521,Vmy08g19690,Vmy08g19689,Vmy03g8519,Vmy03g8512,Vmy03g8514,Vmy03g8513,Vmy03g8518,Vmy03g8517,Vmy03g8516,Vmy03g8515
3AT	AT1G03940,AT1G03495	-	Vitvi12g02443	-	FvH4_6g44510	-	-	-
3MAT	-	-	Vitvi12g02450,Vitvi12g02443,Vitvi12g02444,Vitvi12g02454,Vitvi12g02451	-	-	-	-	-
5MAT	AT3G29590	MD09G1067500,MD09G1068000	Vitvi12g02450,Vitvi12g02454,Vitvi12g02443	Acc05801,Acc05799,Acc05802,Acc30779,Acc30778	FvH4_6g46740,FvH4_6g46742,FvH4_6g46750	Vcev1_p0.Chr05.13958	-	Vmy05g13544,Vmy05g13548,Vmy05g13541,Vmy05g13543
OMT	AT5G54160	MD13G1117900, MD16G1119200,MD16G1118200,MD16G1119300	Vitvi01g02263,Vitvi01g04438,Vitvi01g04436,Vitvi15g00855,Vitvi07g01723,Vitvi03g00524	Acc32747,Acc07400,Acc11227	FvH4_4g23880,FvH4_5g35170,FvH4_4g23870,FvH4_2g05780	Vcev1_p0.Chr09.24094,Vcev1_p0_Chr05_13666	vmacro19515	Vmy09g22460,Vmy09g22461,Vmy05g13268
AHA10	AT1G17260	MD17G1155800,MD09G1171300	Vitvi09g00006	Acc17609,Acc12867	FvH4_6g36241	Vcev1_p0.Chr03.09165,Vcev1_p0_Chr09_25269	vmacro18709,vmacro17067	Vmy03g6367,Vmy09g21387
MATE	AT3G59030	MD09G1145600,MD17G1132100,MD17G1131800	Vitvi12g00099,Vitvi12g00101	Acc19090,Acc26209,Acc21497	FvH4_2g26470,FvH4_6g39010,FvH4_6g38980,FvH4_6g37810,FvH4_2g14370	Vcev1_p0.Chr02.04363,Vcev1_p0_Chr06_15083,Vcev1_p0_Chr06_15084,Vcev1_p0_Chr06_15082,Vcev1_p0_Chr06_15085	vmacro08744,vmacro03957	Vmy02g31178,Vmy06g35591,Vmy12g2054,Vmy06g35590
ABCC	AT2G34660	MD05G1275500,MD10G1255300	Vitvi10g00886,Vitvi10g00888,Vitvi10g04464	Acc02246,Acc06401	FvH4_2g14980,FvH4_3g09710,FvH4_3g09720,FvH4_2g14981	Vcev1_p0_Chr06_16099,Vcev1_p0_Chr06_16096,Vcev1_p0_Chr06_16098	vmacro03403,vmacro23040,vmacro23038,vmacro03402	Vmy06g34670,Vmy06g34671
